# Supplementary material for: Within-colony genetic diversity differentially affects foraging, nest maintenance, and aggression in two species of harvester ants
Source: Sci Rep. 2018 Sep 14;8:13868. doi: 10.1038/s41598-018-32064-3 (PMC6138738; doi:10.1038/s41598-018-32064-3)
Supplement: Supplementary file 2 — Dataset [file 41598_2018_32064_MOESM2_ESM.xlsx]

## Sheet: Regressions data
Species	Colony ID	No. workers in Con	Aggression_Con (mean)	No. workers in Het	Aggression_Het (mean)	No. workers in Nestmate	Aggression_Nestmate (mean)	Sum_aggression	Day 1 mean seed taken	Day 2 mean seed taken	Seed taken (mean Day 1, Day 2)	Distance from Het colony (m)	Distance from Con colony (m)	Day 1_toothpick placed	Day 1_toothpick removed	Day 2_toothpick placed	Day 2_toothpick removed	Day 1_proportion	Day 2_proportion	Proportion (mean Day 1, Day 2)	No. workers genotyped	Queller relatedness index	Patriline no.
M. sp	2	12	2.489	8	3.87942	8	0	6.36842	0.0471667	0.1257	0.0864333	7.5	4.6	33	2	28	0	0.0606061	0	0.030303	11	0.06706
M. sp	3		0	9	2.12332	7	0.019091	2.14241	0.0085	0.01245	0.010475	29.4		5	0	5	0	0	0	0	9	0.32239
M. sp	5	10	0.128781	10	2.54122	9	0.328452	2.99845	0.0248	0.017	0.0209	28	50.5	5	0	6	0	0	0	0	12	0.18164
M. sp	6	5	0.105024	5	0.71263	5	0.0421431	0.859797	0.0571333	1	0.528567	14.4	30.3	15	0			0		0	8	0.45156
M. sp	7	12	0.648502	12	5.09193	8	0	5.74043	0.197833	1.0158	0.606817	27.7	58	16	7	21	10	0.4375	0.47619	0.456845	12	0.22308
M. sp	8	12	0.692474	6	2.10556	8	0.607167	3.40521	0.2642	0.833467	0.548833	34.7	50.1	8	0	8	1	0	0.125	0.0625	12	0.33051
M. sp	14	12	0.360444	12	5.97829	8	0	6.33873	0.1404	0.7932	0.4668	55	58	25	0	16	3	0	0.1875	0.09375	12	0.13086
M. sp	40	10	0.71407	11	2.9085	8	0.157957	3.78053	0.0238667	0.0188667	0.0213667	46.1	1.6	9	2	9	2	0.222222	0.222222	0.222222	12	0.1548
M. sp	847	11	0.315078	11	2.62492	8	0.513753	3.45375	0.5781	0.0541333	0.316117	18.2	50.1	6	0	6	3	0	0.5	0.25	15	0.18987
M. arenarius	6	5	0.173669	11	2.54937	8	0.240604	2.96364	0.682133	0.860467	0.7713	28.5	80.5	14	4	14	2	0.285714	0.142857	0.214286	12	0.30658	3
M. arenarius	18								2.006		2.006			18	6	17	16	0.333333	0.941176	0.637255
M. arenarius	19								0.305333		0.305333			12	11	12	9	0.916667	0.75	0.833333
M. arenarius	20								0.133967		0.133967			8	3	8	4	0.375	0.5	0.4375
M. arenarius	21	12	0.783251	11	4.46625	6	0.208097	5.4576	0.972493	0.287633	0.630063	9.3	38	10	2	10	0	0.2	0	0.1	12	0.89104	1
M. arenarius	22								0.0268667	0.0222333	0.02455			12	0	12	3	0	0.25	0.125
M. arenarius	23	0	0	11	1.53186	8	0.0637342	1.59559	0.0246667	0.0252667	0.0249667	46.1	12	9	2	11	6	0.222222	0.545455	0.383838	21	0.43545	3
M. arenarius	24	12	0.466078	8	1.55702	3	0.0111665	2.03427	1.50883	1.93017	1.7195	1.6	4.8	13	2	17	3	0.153846	0.176471	0.165158	12	0.36948	2
M. arenarius	25	6	0.476135	6	1.43603	4	0.0928543	2.00502	1.36663	1.59443	1.48053	1.72	7.9	14	2	14	13	0.142857	0.928571	0.535714	11	0.27327	3
M. arenarius	26	8	0.129393	4	4.23591	5	0	4.3653	0.0348333	0.0559333	0.0453833	18.1	60	6	0	6	0	0	0	0	12	0.80913	1
M. arenarius	27	6	0.308705	6	1.09517	4	0.00161144	1.40548	0.0307	0.0222667	0.0264833	16.1	9.1	11	0	11	1	0	0.0909091	0.0454545	12	0.62813	2
M. arenarius	28	12	0.693815	12	2.84329	8	0.0110217	3.54812	0.04655	0.281167	0.163858	20.5	128	13	5	14	5	0.384615	0.357143	0.370879	11	0.56376	2
M. arenarius	30								0.728667	0.757933	0.7433			12	5	12	2	0.416667	0.166667	0.291667	12	0.4771	1
M. arenarius	31	12	0.745761	12	3.97868	8	0.0995938	4.82404	0.944	1.81377	1.37888	115	112	16	5	16	4	0.3125	0.25	0.28125	12	0.18221	3
M. arenarius	33								0.6339	1.84793	1.24092	9	14.4	11	5	11	4	0.454545	0.363636	0.409091	12	0.28386	3
M. arenarius	34																				11		1
M. arenarius	210	10	0.0731543	9	1.83086	8	0.0751405	1.97916	0.0483	0.0342667	0.0412833			9	2	12	3	0.222222	0.25	0.236111	12	0.66729	1
M. arenarius	852	11	0.0672309	11	1.6407	8	0.0972341	1.80517	0.0312333	0.1857	0.108467	2.1	80.5	9	1	9	1	0.111111	0.111111	0.111111	11	0.69635	2
M. arenarius	861	12	0.401594	11	4.97164	7	0.0503252	5.42356	0.06386	0.1522	0.10803	12.7	28.4	10	0	10	0	0	0	0	10	0.55589	2

## Sheet: Analysis_of_aggression
Species	Colony ID	Encounter type	Agression index	Interaction time	Agression index_sq
M. arenarius	6	con	0.173669	65.7558	0.416736
M. arenarius	18
M. arenarius	19
M. arenarius	20
M. arenarius	21	con	0.783251	132.652	0.885015		aggression index		M. sp.	M. arenarius					interaction time		M. sp.	M. arenarius
M. arenarius	22							Heterospecific	3.10731	2.68977						Heterospecific	86.0459	60.6752
M. arenarius	23	con	0	0	0			Conspecific	0.60593	0.359899						Conspecific	47.1298	104.968
M. arenarius	24	con	0.466078	149.305	0.682699			Nestmate	0.185396	0.0792819						Nestmate	41.3648	111.902
M. arenarius	25	con	0.476135	57.3927	0.690025
M. arenarius	26	con	0.129393	142.343	0.359712			M. sp.	stdv	n	se					M. sp.	stdv	n	se
M. arenarius	27	con	0.308705	53.814	0.555612			Heterospecific	1.5303	9	0.510099					Heterospecific	54.0093	9	18.0031
M. arenarius	28	con	0.693815	167.286	0.832956			Conspecific	0.711613	9	0.237204					Conspecific	21.1122	9	7.03742
M. arenarius	30							Nestmate	0.22564	9	0.0752133					Nestmate	34.3703	9	11.4568
M. arenarius	31	con	0.745761	153.412	0.863575
M. arenarius	33							M. arenarius	stdv	n	se					M. arenarius	stdv	n	se
M. arenarius	210	con	0.0731543	94.4372	0.270471			Heterospecific	1.38219	12	0.399005					Heterospecific	37.2569	12	10.7551
M. arenarius	852	con	0.0672309	132.08	0.259289			Conspecific	0.266768	12	0.0770092					Conspecific	48.8872	12	14.1125
M. arenarius	861	con	0.401594	111.133	0.633714			Nestmate	0.0743035	12	0.0214496					Nestmate	35.299	12	10.1899
M. arenarius	6	Het	2.54937	51.2147	1.59667
M. arenarius	18
M. arenarius	19
M. arenarius	20
M. arenarius	21	Het	4.46625	115.332	2.11335
M. arenarius	22
M. arenarius	23	Het	1.53186	27.1132	1.23768
M. arenarius	24	Het	1.55702	42.7192	1.24781
M. arenarius	25	Het	1.43603	54.9532	1.19835
M. arenarius	26	Het	4.23591	72.8853	2.05813
M. arenarius	27	Het	1.09517	12.2612	1.0465
M. arenarius	28	Het	2.84329	86.9985	1.6862
M. arenarius	30
M. arenarius	31	Het	3.97868	76.684	1.99466
M. arenarius	33
M. arenarius	210	Het	1.83086	33.3846	1.35309
M. arenarius	852	Het	1.6407	16.6146	1.2809
M. arenarius	861	Het	4.97164	137.942	2.22972
M. arenarius	6	Nestmate	0.240604	136.615	0.490514
M. arenarius	18
M. arenarius	19
M. arenarius	20
M. arenarius	21	Nestmate	0.208097	151.684	0.456176
M. arenarius	22
M. arenarius	23	Nestmate	0.0637342	145.191	0.252456
M. arenarius	24	Nestmate	0.0111665	77.78	0.105672
M. arenarius	25	Nestmate	0.0928543	85.4185	0.30472
M. arenarius	26	Nestmate	0	161.731	0
M. arenarius	27	Nestmate	0.00161144	34.7293	0.0401428
M. arenarius	28	Nestmate	0.0110217	97.711	0.104984
M. arenarius	30
M. arenarius	31	Nestmate	0.0995938	113.337	0.315585
M. arenarius	33
M. arenarius	210	Nestmate	0.0751405	105.81	0.274118
M. arenarius	852	Nestmate	0.0972341	93.3315	0.311824
M. arenarius	861	Nestmate	0.0503252	139.489	0.224333
M. sp	2	con	2.489	41.2315	1.57766
M. sp	3	con	0	0	0
M. sp	5	con	0.128781	60.6026	0.358861
M. sp	6	con	0.105024	42.3476	0.324073
M. sp	7	con	0.648502	57.418	0.805297
M. sp	8	con	0.692474	63.4115	0.83215
M. sp	14	con	0.360444	29.713	0.60037
M. sp	40	con	0.71407	53.3668	0.845027
M. sp	847	con	0.315078	76.0774	0.561318
M. sp	2	Het	3.87942	152.805	1.96963
M. sp	3	Het	2.12332	25.3494	1.45716
M. sp	5	Het	2.54122	82.4072	1.59412
M. sp	6	Het	0.71263	8.3718	0.844174
M. sp	7	Het	5.09193	155.512	2.25653
M. sp	8	Het	2.10556	35.545	1.45106
M. sp	14	Het	5.97829	153.392	2.44505
M. sp	40	Het	2.9085	73.6951	1.70543
M. sp	847	Het	2.62492	87.3347	1.62016
M. sp	2	Nestmate	0	4.673	0
M. sp	3	Nestmate	0.019091	77.3801	0.13817
M. sp	5	Nestmate	0.328452	85.5512	0.573108
M. sp	6	Nestmate	0.0421431	66.2675	0.205288
M. sp	7	Nestmate	0	0.86575	0
M. sp	8	Nestmate	0.607167	25.7145	0.779209
M. sp	14	Nestmate	0	1.306	0
M. sp	40	Nestmate	0.157957	83.0095	0.397438
M. sp	847	Nestmate	0.513753	27.5153	0.716766

## Sheet: M_sp_Weight_HeadWidth
	Dry weight (g)	Dry weight (mg)	Head width (mm)
	0.00116	1.16	1.5102
	0.00171	1.71	1.5094
	0.00103	1.03	1.4129
	0.00135	1.35	1.3882
	0.00089	0.89	1.309
	0.00119	1.19	1.2771
	0.00049	0.49	1.0811
	0.00068	0.68	1.302
	0.00054	0.54	0.9093
	0.00055	0.55	1.1539
	0.00251	2.51	1.0238
	0.00206	2.06	1.239
	0.0011	1.1	1.0624
	0.00106	1.06	1.0016
	0.00193	1.93	1.0493
	0.00095	0.95	1.677
	0.00051	0.51	1.3822
	0.00064	0.64	1.558
	0.00175	1.75	1.2354
	0.00068	0.68	1.3508
	0.00205	2.05	1.5722
	0.00172	1.72	0.9835
	0.00088	0.88	1.297
	0.00131	1.31	1.1602
	0.00164	1.64	1.1416
	0.00065	0.65	1.4638
	0.00108	1.08	1.4959
	0.00089	0.89	1.384
	0.00115	1.15	1.488
	0.00089	0.89	1.3702
	0.00047	0.47	1.1322
	0.00116	1.16	1.1599
	0.00139	1.39	1.2261
	0.00192	1.92	1.1375
	0.00091	0.91	0.9505
	0.00121	1.21	1.459
	0.00055	0.55	1.6583
	0.00125	1.25	1.8797
	0.00075	0.75	1.2211
	0.00143	1.43	1.3046
	0.00079	0.79	1.1375
	0.00095	0.95	1.5943
	0.00134	1.34	1.3837
	0.00089	0.89	1.0481
	0.00131	1.31	1.0861
	0.00138	1.38	1.244
	0.00144	1.44	1.2298
	0.00105	1.05	1.5138
	0.00048	0.48	1.3145
	0.00053	0.53	1.2949
	0.00091	0.91	1.2126
	0.00149	1.49	1.2768
	0.00114	1.14	1.2909
	0.00043	0.43	1.2211
	0.00043	0.43	1.2
	0.00075	0.75	1.2348
	0.00055	0.55	1.0573
	0.00086	0.86	1.077
	0.00107	1.07	1.5698
	0.00073	0.73	1.2996
	0.00084	0.84
mean	0.00107279	1.07279	1.28674
sd	0.000466691	0.466691	0.199733
max	0.00251	2.51	1.8797
min	0.00043	0.43	0.9093
